# Supplementary material for: Methods for Identifying Epilepsy Surgery Targets Using Invasive EEG: A Systematic Review
Source: Biomedicines. 2024 Nov 13;12(11):2597. doi: 10.3390/biomedicines12112597 (PMC11592023; doi:10.3390/biomedicines12112597)
Supplement: Supplementary file 1 [file biomedicines-12-02597-s001.zip]

Archive with 2 entries (2 files):
- biomedicines-3293410-supplementary.pdf
- PRISMA_Checklist.pdf
